# Supplementary material for: Genetic Insight into Disease Resistance Gene Clusters by Using Sequencing-Based Fine Mapping in Sunflower (Helianthus annuus L.)
Source: Int J Mol Sci. 2022 Aug 23;23(17):9516. doi: 10.3390/ijms23179516 (PMC9455867; doi:10.3390/ijms23179516)
Supplement: Supplementary file 1 [file ijms-23-09516-s001.zip › Table S1.xlsx]

## Sheet: Table S1
Table S1 Originating species of designated downy mildew resistance genes
Gene	Linkage group	Source	Origin of Pl genes	Reference
Pl1	8	AD66, RHA 265/RHA 266, HA 60	Helianthus annuus	9,11
Pl2	8	HA 61, RHA 274	Helianthus annuus	10, 12
Pl3	-	HA 61	Helianthus annuus	13
Pl4	-	HIR34	Helianthus tuberosus	14, 15
Pl5	13	RF-S11-5566-74-10, Novinka and Progress	Helianthus tuberosus	16, 17
Pl6	8	HA 335, HA 336	Helianthus annuus	18, 19
Pl7	8	HA 337, HA 338, HA 339,	Helianthus praecox	18, 20
Pl8	13	RHA 340	Helianthus argophyllus	18,21
Pl9	-	RHA 274	-	22
Pl10	-	RHA 274, RHA 325	-	22
PlArg	1	ARG-1575	Helianthus argophyllus	23,24
Pl11	-	AMES 3235, PI 497250, RHA 274, PI 497938, DM-2	-	25
Pl12	-	AMES 3235, PI 497250, RHA 274, PI 497938, DM-2	-	25
Pl13	1	HA-R5	Helianthus annuus	26,27
Pl14	1	29004, HA-R4	Unknown wild sunflower species	28
Pl15	8	RNID	-	29
Pl16	1	HA-R4	Unknown wild sunflower species	26,30
Pl17	4	PI 468435, HA 458	Helianthus annuus	31,32
Pl18	2	PI 494573, HA-DM1	Helianthus argophyllus	33
Pl19	4	PI 435414, HA-DM5	Helianthus annuus	34
Pl20	8	PI 494578	Helianthus argophyllus	35
Pl21	13	RHA 274	Helianthus annuus	36
Pl22	13	PMI3	Helianthus tuberosus	37
Pl23	1	HIS33, INTER35	Helianthus resinosus	38
Pl24	1	HAS62	Helianthus annuus	38
Pl25	1	HAS40	Helianthus annuus	38
Pl26	2	HAS103	Helianthus annuus	38
Pl27	4	HIS32	Helianthus tomentosus	38
Pl28	4	HIS36	Helianthus tomentosus	38
Pl29	4	HAS85	Helianthus annuus	38
Pl30	11	HAS6	-	38
Pl31	13	HAS42	Helianthus annuus	38
Pl32	13	HAS54	Helianthus annuus	38
Pl33	4	TX16R	Helianthus annuus	39,40
Pl34	13	PI 413157, RHA 428	Helianthus annuus	41,42
Pl35	1	PI 494576, HA-DM6	Helianthus argophyllus	43
Pl36	13	803-1	Helianthus tuberosus	44
