# Supplementary material for: Genetic Insight into Disease Resistance Gene Clusters by Using Sequencing-Based Fine Mapping in Sunflower (Helianthus annuus L.)
Source: Int J Mol Sci. 2022 Aug 23;23(17):9516. doi: 10.3390/ijms23179516 (PMC9455867; doi:10.3390/ijms23179516)
Supplement: Supplementary file 1 [file ijms-23-09516-s001.zip › Table S2.xlsx]

## Sheet: Sheet1
Table S2 Originating species of designated rust resistance genes
Gene	Linkage group	Source	Rust resistance origin	Reference
R1	8	MC 69, MC 90	TX wild H. annuus, USA	52, 53,54
R2	14	MC 29 (USDA)	TX wild H. annuus, USA	52, 55
R3	-	PhRR3	H. annuus	56
R4	13	HA-R3	Cross between H. annuus and H. petiolaris	30,57
R5	2	HA-R2	Cross between H. annuus and H. argophyllus	30,58
R2/R10	-	MC 29 (Australia)*	TX wild H. annuus, USA	59
R11	13	Rf ANN-1742, HA-R9	H. annuus PI 613748, USA	60,61
R12	11	RHA 464	H. annuss PI 413047, USA	62
R13a	13	HA-R6	PI 650362, France	63,64
R13b	13	RHA 397	RO-20-10-3-3-2, South Africa	64,65
R14	11	PH3	H. annuus PI 413038, USA	66,67
R15	8	HA-R8	PI 432512, Landrace, USA	68
R16	13	TX16R	Teax-16	39,40
Pu6	13	P-386	Cross from H. annuus, H. argophyllus and H. petiolaris	69,70
Radv	13	RHA 340	H. argophyllus 415	28,71,72
R17	13	HA-R18	South Africa sunflower line KP193	73,74
R18	13	HA-R19	South Africa sunflower line KP199	73,74
* MC 29 (Australia) harbors two rust resistance genes, R2 and R10
