# Supplementary material for: Genetic Insight into Disease Resistance Gene Clusters by Using Sequencing-Based Fine Mapping in Sunflower (Helianthus annuus L.)
Source: Int J Mol Sci. 2022 Aug 23;23(17):9516. doi: 10.3390/ijms23179516 (PMC9455867; doi:10.3390/ijms23179516)
Supplement: Supplementary file 1 [file ijms-23-09516-s001.zip › Table S4-R1.xlsx]

## Sheet: SNPs
Table S4 Flanking sequences of SNPs mapped in the present study
SNP ID	Target sequence
For R13a & R16
C13_194268343	CGAAATACCCCTACTTTTAATTGAACGTTTTAACTGAGTTAGAGCCAGGGAGCAAACTGGTGACAAACTCGAAAGATCAGGGAGGAAAATGTCTATTTTTAAACTATCGGAGCAAAACCTTTAAAATAACCAAACCACGAGAAGCAAAACGAAAGTTAACTCTATTTTTTAATTTGTTGTGGAAAAATGTTAAAAAGTAA[T/C]TATGACTGGACTTACCAAGTGACTGATGATGTAGAATGCCACACCAACAAAAATACTAAAGTGTCATGTGGTCCTAATAAACACAATTTTAAAAATCGGTTGGAATTACCGGTTGAACCGACTACAAGAGACATCACTGGTACGATAGACCTTCATCTTGAATGAAAACACGACTAACAAGTTTTTTGTAACAT…
C13_194292454	AATAGTCAACCTTCAGGTTATGTCATATGACCAAAGCAAAAGTTTTGACATGATTTACTATTTTGATGAAGAAACACAAGAGGGACAAAGAATTTGTTTGGCTCAAGAATTTGCGTATGTGCTGCAGATGAAGGAAGATATTTGCTTCTATTTAGTTAAGTTATTTCATTTTCAAGGTGAATGAAAACAAAAGTGCAAAT[G/A]CTTAATCTTCACATTGATGGTGATACAGAGTTGATCAATGATCTAGCATACTCGTATTTGGTGCAATTAGACACACGGAAGTGGATTGGAAAATGGTTCATGCTAAAAAAGGATTAGCTTTCAGTACGTTTGAAGTTATATGGGGGATAAGTAATGGACATAAACGTCTCAACGAGCCACACGCATGGACAAAT…
C13_194337780	ATTTTCATTATGACAACCGATAATCTTATACACTACAACTAAATGTTGCAGGGACATGTAACCATTACATCCTAAAGGTTCTTCAAGGTGATGGAACATTCACAGTTGAATGGGACAAATGTGAGAACAGAGAGATTTTAGCGGTGTATGTTCCTTTCAATAAACCTGGTTTTGATTATTGGTATTAGTTATATAACACA[T/G]GATTCATTCATGAAAGCATGTTGGAATTGACATTCAAAATTGCTTTGGGAATTGATCTTGACAGCAATCAGCATAACCAGGAAATTTAAGGAACTTTTAAATATCACACCAGAGGCTAACCTAAATGCATGAAGATCAAAGTGGTTGATGAGTTTGTTTATTAGCTGATCTAGACCAAGACTGAACAAATGAAC…
C13_194355584	TCATCTCAGGATAACTTTAGCGTCTTACCTATAGTTGGTATGGGTGGGGTTGGAAAAACCACTCTAGCTAGACTTTTGTATAATGATACAAAGGTGCAGGATCACTTTGAACCCAAGGCATGGGTTTGTGTTTCAGATGATTTTGATATTTTCAAGATAACTAATGCTATCCTTCAAGATGTGACTAAAGAAAACAATAA[C/A]TTTGAAGATCTAAATCAGCTTCAAAAGGCTCTCAGTGAGCAATTTAAGGAAAAACGATTTCTACTAGTAGTTGATGATGTGTGGAGTGAAAACTATGGTGATTGGGAAAACCTAGTGCGTCCATTTCTATCATGTGCTCCTGGAAGTAGGATAATCATGACAACTCGTAAGAATCAATTGCTCAAACAGATAGG…
C13_194722668	AAAATACAATTTAAATTTTAACCTTATTATTAATAGGATGTGATAAAATATTGCCATCATCATTGTAATAATGCAATCCATCAAATATTATGAAAATATACAAGTGGCATTCTTTTAATGACTATCTACTCCTTTTTTCTAATAGATGCCGGCCAGAGAATGCAAAATAATACAAACAAAAAAAGGATTTGACATGGCAA[C/T]TGCAGCAATCACTAAAAACAAGTTGTAGTCGTTGTTTAGCTTCTTTTTGTATTAAGGTAATTATATGGTGGTTTTTGTGAAGTTTAAAGAAAAGTTGATTTTATAAGTGCTCGATCTCTATTTTTTATATGGTGTTTTACCCGTCCGTTTTAAACCCAGATAGAAAGATATTATAGTTTCAACTTTTATCCAAA…
C13_194735854	ACTTTTCATGAGTTTAAACTAATATATTGCTGATAAGTTGAAAGGATGGAAGTCAACTTTGACACAACCAATCTTAATAATTGGTATTTTCTTCACTTGTAGATTCCTGTTTATTACACATATCAAGTTGACTTTTAGTTTCGTATGTCGTTTTTTTTTTCTTAGCCATTTTCATTATCGTTTTCGTAGGTTGGTGTATT[T/G]AGTTTGTTCAGTGGTTCCATTTTCATTATGACAACTGATAATCTTATACGCTACAACTAAATGTTGCAGGGACATATAACCATTACATCCTAAAGGATATTCTAGGTGATGGAACACGCTACAGTTGAATGGCACAAATATGAGAACATAGAGATGTTGCAGGGACATATAACCATTACCTACTGACCCCTCAT…
C13_194757055	TTAGATGCTTTGCGGGGTGATGATGTATCTATTGGTTATGATGTGAAGAAAGGAGATTACCATACCTTATCAGCCATATGCAATAGGCAGGGTCAAGTTTGATGCATTCGAACCAGAAAAATGGTTTCATCACATTGTTGCTTTCATCCACAAAGCTTCTTTAAGTTTACAGCTTTGCAGGTTAGTAAAAATACAACCCA[C/T]ATTGATCACTCCTTTTTCGTTCAGATAATGTAACTGAACCATTGATTTGTAAAATTTTATGTGGTCTTGTTTAACAGTCAACCTTCAAGTTATGTCATATGACCAAAGCAAAAGTTTTAACATGATTTACTATTTTGATGAAGAAACACAAGAGGGACAAAGAATTTGTTTGGCTCAAGAATTTGCGTACGTGC…
C13_195501970	TACCGGTATCTAATTTCCCGTATCGAATTCTTTTCGGTACCCATTTTTTGGCGTTTTCGGTACTCGTACATTCGGTTCAGTACGGTACCAGTATTTTACACAAATTAATTTTCAAATACCAACCTGTACGACTGTACTCATATTTTTTGAGTTTTTGTATCAGTATTTTCGGTATCGGTACGCCCGGTACCACAATGACA[A/C]ATAGCGGATCATATATCTGTTAATGAACCATAGTGGACCTTAGTCAATCacaatggacaatggacaatggtagatcatacaagtcttaatgaaccatgttgagccttaatggagcacgatggacaatagtggatcatatatgtctcaatggaccatatagggccttaatggatcacatttggctaatagtgagt…
C13_195512786	ACGCTATCAACAATACTTAAAAACATCCGGTTGGAATGCCATGTTATGGCTTTGTCGCGAATCTCCTTCGATCAGAGTAATCGTTCCCTGATCTACAAATTATATCAAAACGCACGATTCGATATATATTATtgaattaactttacttttttaacatgtagtgagaaatcgataccgtTAGCTACGTAAAAAAGAACATC[A/G]GCGTCCCAATGGTTTGGTACAACGAACGTTTGAGGTTTGGGTTCGAGAAATGCAGCGCGGTATTTCTCGATGCCGTTGAAAAGCTCGGATCGATCATTGAACTTTTGAAAAACTCTATAATAAATTAATAACCATACACACCGTCGTTCAATCATCATTACCGTAAAATATCAATATACATCGCAAAGGTAAAC…
C13_195522913	GTGCCCCAACAATCAGGCGGTCTTGGAGATTGCGGGGTTTGGGTTTGCATTTTCCTAGAAAGGTTAATCAAGAAACAAGCAATATTTCAAGACGAAAACACCGCTGTGGTTGCGAAGCAAATGAGGCAAAGGCTAACGGTGTTATTCTACGAAAGTCTCTTACCAGAAAATTTTGATATCGTCTCCACTAGCAACAAAAT[G/T]CTGAACGACTCGGATCAAGAGGGTTAATGTAACGCTCCGCGTTTTCATAACTTTCCATATTTAGAAACCATTTTTCATATTCCTATTTTTGTAAACTTTGTATCCTAATATTCGTCGTTTCGTTTTAATCGTCGAAAAATCTTTATCTTTGGTCTAATTCATTATGAAAAAAATGGTTATTTATTCATGGTTTA…
C13_195526945	TCGTTTTGGGTACACAAAAATATATACCAGCTTTTTGTGGAGTTTGAGAGTGCATTCATATGGTTTTTATGGAGCATAAATTATTGGCGAAACGCGGGACAGTCCGAGACTGATGCACTGGATTTTATAGGTGATGTTGCATGGCCGAGCCACGTGGATAATGTGGGCAGAAATTCAGGGGTGATTGTGTGTATGTTGCT[C/T]AATAATCTTGTTCTTGACCGTTCAATGACTTGCATTGAAGGTAACATACAAGACACATGTATGCGATATAGACGATTTATGGCAGATGAACTCTACGCGGCACGTTCCACGCCTAATAATATGTAACTTCACATTATATATTAATATAATAGCATTCGAAATTTGTTTTTGATTTTTATTTTAGCTTTTTTTCG…
C13_195552917	CTTCTGTTGACCAGCGTTGACTGAGTCGACCCGGTTTGACCCGAGTCGACCGAACCGAGACTGAGACCCAAACCAAACTGACAGTATGAACCGAGCCGTATCATGGATCTGGAATATTATAACCCTGCTCAAACCAAGAACCCAACACGAATCTGAGCCAGATCTGAACCAAAACTCGAACCGTCACAGAACCTGGAACA[C/T]GAATCCAAAGCTGAATATGAGAAAAGAAACCCGCTGCCTTGTGACCGATCAAAACATCATTATCAACTGCAGATCTTTACACCTTCAACATCAATAAATCATCATCGTCACTACAACAGCCGAAGATCCAACATCATCATCAACACAACCTGAGCATCAATCGAAAAGAAATGAAAGAAAACAAGGGGAAACAG…
C13_195556768	attaaaatagcatagacagtatagataatggtgtttgcccgagttgttagtcactggttctaagtgaggacctttaatgaatttcgacataagtttctcatcaagagctttccaaaggtcctatatgcgtgttatcaaaaccttccaggttttgcttactgtgtgtaattgtttcgtgtatcgtgtatcaactcaacacc[g/T]gtgtatgtttaaaatcaaaacagttgactcactgttcttggaaacggttggaacccatattcgagtcttaggcgttctgtatgtgctcaagtcttaataatctaagtccccagagaaaagtgaggttaaagcctaggtatctctacagaaacctaattcgctgaaacctatagctctgataccaatctgtcaca…
C13_195605372	ccgttgcagggtcggaagtacacatgtgttagggacaatggaaagaagttaagtaagctggaccgtttcttagtttgtccggatttttttaacaaatggccttcggcttgtgtgagagctttaccgagtagatactccaatcattgcccgattatattggaactggttgagttgaatttcggccctcgtccttttagggt[t/C]tataattcgtggattggcaaaccgggttttgaagatgcagtcaagaaagctttggaggattttgagttgtttgatccccctgacttatgtctcacagccaagtttgctcggattagaaatggattaaagatatggagggacgagtatatagcaaaggaaaatgaatccgaaagaatggctttggctgaattgga…
C13_195836770	agacggttccaacgccactggaatgagtccaatcggagttcgtttgagtcggttccccgctgttcccaacttttttagtgttccccaatgaaccttcccctatatatatatatatatatatataaAAATCCATGTGAATTGTTTATTGATATTCTACGACAAACTTATTGGTTTTTTGACAGGTTTGTGGAGTCGAAGCA[T/C]TAAAAGCGTTTTCACAACATTTCTTGAAACCGTATCAACCGATGCTTACTGAGGGTACAGTAGAAGAGCTAGAACAAAGAGTCTCAAGGCTCCAACAACAACTTAAAGAAGCCGAATCTGAACTAGAAAGGGCGAGAAAAGGGAAACAACCTATTAACAATTAAGATATTATAGTAACCAAGATTTTTTATACA…
C13_195840634	ATGAAAGAGGTTGGACCACTATTGGGAATAAACTCAGTTGGGATTATTAATTTATTATTGGCAAATACAACGAGGTTGGATTATTTAAATCCAATTCACCATTATAAAAAGATAAAGAAAAGAATGCAATCATTTTTGCATGATTAGGAGCATTCACAACAGCTTCTCTATCCCTATCCACATAATTACACTAAAAATCG[C/T]CTATGTGGGGCTAGCCCACTTGGTAGAGGCTCTTGTCTCTTAGTGGGAGGTCTTGGGTTCAATCCCAGTCAAAGGGTAGTTTAGAATTAATTTGGTGTAAACTAGGAGAGAGTAAACATTGGGCCATTCAAAAAAAAAAAATCACCACAATTTCTCTCTCTTTCAATTAAATAATACTTTTTTTATATTATACC…
C13_195874138	ACTGCCTGTCAACAATTAACAGGGTTTTTTAACTGGGTTGGGTGTAAAGGACTAAACTTGCAACAAAATACCCAGTAAAGGACACCGCCTGTCAACAGTCGTTAAAAAGGACACCGCCTGAAAAGTGGTATAAAGATAAAGGACAAAACTTGTAATTTTTCCTTGTATTTATATAGATACGGGACCCAATAAATCAAGAA[A/G]ATAATATGGCTAAATTTATGAAGTTCTTAATCATGATTCATGAAAAAGTGTACCTTCTTCATCAAAAAGCACTTGGTTAATGATGATATTATGCGTATCAATCTCAAACTTAGCAAGTTCTTGCACAAGTCTCTCTGTCTCATATAACGAGAGGAATTCAGGGATGCACACGCATACGAAAGTTGTCAAATCCT…
S13_236323209	CAACATTTCCAACTCGCTACATTTTACAAACTTCCGTTAGTTAACTGTCTCGTTGATTGTTAGCAGGATGTTGAAATGACGTTATTATTACCCCTAATCCTTATTATTATAATTATTATATTAACATGTAACCAGAACACGACGCACACATCGATTTAGCTAAATAAGCCAACCATTTAATGGGTTGCAAATCAGTTGGT[C/T]GTTATTCCAAACACATTGGAAGGTTATAACAAACGAGTTAACCGAGTCATAAACAAGTAGACCCTTACAAAACACACAAAAACATTTTTTTTTCACTCTAGTTTTATATATGGGCTTATAACTTTTACTTGTTTGATTATACAAGTTCGCAAACCTAATTATTATGTACCAGTGTCATGACTATCGCATTTTCA…
S13_236323867	TTCATCACGTCATAAACCTCACTTTTTATATATAAAAATATCCATTGCTCTATTTATGGAAATACTATTAATCAAACTATTTATATTCTATAAACTAAAGCAAATCTACAAACATTTTGGACCATATAATAAATTTAATATTTTATTAGTACCAACAGGAAAAAAAGAATCTTCTTTATACATTATTTATTTATTTAATA[C/T]TTAATATTATATTCACAATATTATATTTAAAAATATTTACACACTAACCACCCATCACATGTACCTACTTTATGAAAACCTAACAAATGCCACATAACTTGTATTGTATAAGAAGGGGAACAGAGTAACGTGTATTGATTGGTATCTTCATCAATTTAGTAACCACCAAACCCTAATTTCACCATAAATCTCTC…
S13_236402975	ATATATCTATCAATGATGACAACCAAGAGCCAAGCAATCCCTTCTATAGCTAGACAATAAATCTCTTAGAAAGGGCAACCAACAACTTTTTATAAAGACAAAACAATACTCCGGCAACATTCGTCGAGAACCTGTAACCACATCAGACCACCAAAAAAGAGAGCTTGGGTCTTCAACGACCACCATATTTGATTAATTTT[T/C]TACTCCTACGACATCAAGATATGATTTTGAATTCCTCATTTTGTCTTTATACTTCAGCGAGAGAGATGGGGTGTTGCCCAAATCGACTCTATTTGATACGATTCCAGCGAACGTTGCCCAGATCTTGGTGGAAGTGGTGGTGGCGATCTGCGCAGAGAGAGGGGGGTGGTAATTGATATTTGTTTTTATAAGTT…
S13_236510495	TTTCCCACCAGCGGGAGTGTGGAGGAAAGCGGGGCGGCCGTGACTGCCCCAAAGAAGATCATCCGGACCCGGAAAGCCGCGGGGGGGGGGGAGGGGAGAGCAGTACCAAGGGTCAATCTTCAAGGGCTGCTAGCCCCGCTGCTTCTACCACCACCGGTGAAGTGGTGGAGGTCCCCGTGGCTAATGTAGGTATAACTTCG[G/A]TGATGGCGCCAGTGGGGCCGCCTCTGAAGAAGGTTAAAACATCTGTGCCGTTGTTGGTTAACTTTGAAGCAAAGAGGCATGTGGTGTTAGCTGGNNNNNNNNNNNNNNNNNNNNNNNNNNNNNNNNNNNNNNNNNNNNNNNNNNNNNNNNNNNNNNNNNNNNNNNNNNNNNNNNNNNNNNNNNNNNNNNNNNNN…
S13_236566556	CTTTCACGGTGGGTCAGACTGCTTTAAAGGGTGCTTCGGGTAAAGTGATCAAACACGAGAAAGCGTGCCTTGACAACCAACACGTGTTTATCCCATTTGCTTTTGACACTTTTGGTTTCCTGACGCCAGAGACTGTGGACCTTAGTCGAGTTCAAAGGGTAGCGGCGCATCTCGTTGCCCGTTAACTATCTATCTCGATG[C/T]AAATTATTATTATTATTATTATTATTATTATTATTATTATTATTATTATTATTATTATTATTATTATTATTATTATTATTATTAAAAGGCAGATACATAAACGGTAAGTTAAGGTTACATTGCTTCACAAAATGTTGCGACATGAACATCTTGTAAACATGGGGTTTGATATGTAATTCTTGTGTTTCTTGATT…
S13_236706148	GGTTGCCAACATTCTCTGGTAACTCTTTTATATTTGTTCGAGACAAGTTAAGATACCGCAAGTGTTTCAAAGTACCAATGAACTCCGGTACCTCACTTATCTCAAAACGACTCAAAGAAAGGACTCTTAACAATGTTAACTCTGGAAGTAAGTCACCCAAAATCTTAGAGGATAAGTAATACCAACCTTTATCCACACCG[A/G]GAGATACTGCTAAAAATGTTCTCAAGCTTTTGGCTCCTTTGAATGCCTCAAACTTTTGGTAACCTACATACTCCTCGCGAGTAAATGACATATGGCGATACTTTACCAAAGCTTCTGGATTTGTCTCCATATGATTGTCAAACCTTAGAAAAAATTCCCCGGCAACAAAAGTGGCCAAGTCATTCATCAGATCA…
S13_237169906	GATGATCCTTCGAAGAACAGAAACAACTGTTTGATCTTTCGAAATCGTTAACAGGTGAAGGCATCCTTCGAAGTCAGTTGGTCTTTCAAACTCTTGATCTTTCGAAGTTTTGTGAGATGACCTTTCTAAAAGATAATTGATCCTTCATAACAAAACATGACCTTTCGAAAAAATCAAGCTGTTAACAAAACATGACCTTT[C/T]GTAACAAAACATGACCTTTCGAATTACTGTTTTGATTCTTCGAGGTACTGTTAAGATCTTTCGAAGTATGAAGATATCAAGAACTTCAAGAACACAGTGACTGTGTAATTTTGCAGATTTGATGAAACACTTTGTAGATAATTTTTGATGATGAAAACTTGATTACTTAGGTGAAAAACATAAAACCCAACACT…
For Pl33
C4_5261411	CCTGGACAGCCTCCGCATGAATATCTTTTTGCAATCATAATTTACTTGTTCGTTATATATAACTTTTTTCAGACGGACATAAAGTATTAGTGGATTAACCCAACTTCACCTGATCTGTTGACCCGTATAAAAAATTAACTGTTTCAACCCAAACCCGTTTGGACCCATTACCCAAACCGCCCGTCCAACCCATTTTGCCA[T/C]TGGAATGCACGAAAGTATTTATTCCAACCATGTGAGAGCGGTAACATACCAAAAGACAGAACCATGACCTTGTCACTGTCTATAACCGTTGGAACTCTGTGTGCCACAGTTATAACAGTGCAACTCGAGAACTCTTCCCTTATGATTCTTTGTAGAATGACATCCGTTGCTGAATCAATGGATGCAGTGGCTTC…
C4_5276330	TGAGAGTCGAAAGCTTTGTTTTTATTAAACAATAATCAAAGTTGCTATCGCAGACTACAAGGCTTTTTCGACTGACTGAAAGTGAATAATTAAAACATAGAACTCCTACTACTTACATACTGGAAACTAAACAAACTACTAAACGGTCACCTGTAACAGATTTCAACACTCACATGATGAACCACTCTTCCTTAATACTC[A/G]GTCAATAATAATCAACATTCACCCCTTTAGCATTGACCTTAGTCTTCTTCAAATCTTCAACTCCAATAGATCTTCGGGAATGCTTAGTAAAGATGTCAGCCTTTTGCAGCTCTTCACTTACGATATACGTGCTTTTGCCATGGAAAACTGGGTTCTTTATTGATGCGATTCCGCGCATTATCAAGAAAGAGTTT…
C4_5403613	CTAAAGAATTTTATTCTTCATGGATTCAATGGATTGTCTAAGAGTAAAAAATTATAAAAGAGTAATCAAGTCTGATTCCATATTAATCTTTTTGCATATAATAAGTTGAAAAACTCATTGCCATTATTTATATGAACGTCAAATCCGTAGTCAAATATCTGTTTTGATTCATATCAATTCCACTTGTTACATAATTAGGT[G/T]AAGGACACCAGTTGTGGCCTAGTGGTTCTCTAATAGAGACCCAAGTTCAATCCCACTTGTGTCACTTTGGTGGATGAGGCAATGATAGATAGAGCCTAATACTGGAATACAACAGCTAGCCGGTGTAGCTTGCTTACAAAGAAATTGTTGTGTTTGGATCTACCAATCGATTGCTACCCTAATGTCTGCTATAC…
C4_5501130	cgtttgacaggttcgttacgatgcgtagagtcctaaatcgacttaattattattttctatgttttatgttgcagtttaatttcttctcattaacacactataacttcagtattgattgtcgctggcggtggtgtggcaatgatgctattcggcacgactttacgccccgccgcattgcggcgggtggtaaatctagtttt[t/A]aataaaatctaacttaaaaaaaaaactaaaaatcacaaggccatccatatttttttgcgatctcccgttttctagcgagtgcgacttccaacatcttcgggttaaggtcgtcggtaggccgattataccactcaaagtccttctcgtacattgtttgtcgcaatgcctctcgttgctcatcggccaaggtcaaa…
C4_5562979	GGTATGAAATAGGAAGTCCACATCTGCTGGAATAAGAGGACACGCGGATGTTTTTAAATGAAATGTCTTCTAAAGAACAAACACTCTGCGAAACAAAAGGTATGCGTGTGGTCTGTGAGACGTAGACAAAAGTGGCCAGAAAAATCTTTTCAATAAAAACAAACAAACAATCCCTCAATCTATATAGAGAAGTTCGCAAT[T/A]AAAAATGTATATAGACTTATAAGTTGGTCAGACCTGTTAAAACTATATGCTATAATGCAAACTTCATCCAAGTATAAAATAATAAACATTAATACGGGATGTTTGTGAACTTTTCTTTGATTTTGGTGTCATCTTCTTCTCTATCGTTAACCACCATCTCCCGCCACAGCTCCGCCACAGTCCACCAGAAAGTT…
C4_5631886	agtttgaggaaagagatgtctgattcgtcaaagggacctttggcgaaacaacctttgattcgtcgaagggacctttggcgaggtgcttttgattcgtcgaagggatctttggcgaaacacttttcagtttcgtcaaagagacctttggcgaaatgcttttctgtttcgttgacttcttgtttcgtcgaaatctgattcgt[t/C]aaaaaggctgtcagaggttggtaaaggtaggtgatttgtttatacgcagtctgtcaactcacacgattttcaacccatgcttttaccaacctaaagtatggtggataataacataacctatttcaattttcaaagcaagaaacaccttatctctttgaaaaatatggatcaaaaagtgtactttttcaagaact…
C4_5632331	aataacttccgaaaccaaccttgtctaaaattttcaacaaaaaccaacttgttaatatgtaaacacacaaacaagcaaggttttcactaaaatttttagtaaatacacaagacagtcaaggttttaagaggtctttttccagaaaaatattaagttttaagaaccaatttctgagaaaaacacaaatacttgttaaacaa[g/A]ccgaactatgtttgattttaaacaaggataagagccactgctctgataccacttgtaggtccggcttggaggatctagtcgcctaatccctgtatactaaccaacccggttgtgcgaaatccaaccggaaaggcaaaccgagatagaacacgcaaatacacgacacgcaatattcaccgattaacaccactgta…
C4_5641353	CCAAGTCTGCCAAGTCCGAATGCCAGACTTGGCGAGACTTGCTTTATTTTCTGTGGGTGACCATCTGTCACCTAAGTGACGACATGGCATACCATTGTTCATCACCCGCATGTGTTCGTAGCTTTCCCACCTTGGGAAGCGTAACCGCCTTTCAACATGACATCTGATTGGACATGTCGAATTACTATTACCCATAATCC[C/A]TTCTATATAAGGGATCTGGTAATTTCATTATTACCTTTTCTTTCCACTAAAGTTAATTAGCCTTTAAAATTAGGGTTATTGGATTTTATCACCCTCAACTATCGGCATTTGGCCGTTGCCACACGCAACTAACACTTTGACACCCGACACCCCCAACTTGACTTTTTGTTTGCAATGGCACCACCCAGTTAAAT…
C4_5671004	GCCCGGTTTCTCGGGTTCGTTTCCGTTGCTTTAATGAAATTCTCCATTCAAAAAAAAATCAACTTTGGAGGAACGCGTGATTAGTGTGGAGTTGGTGGATTTAAAAGTATAAAGTAGGAAGCACTACAAATGCTTTATTTTGAGAAATCTCATCAACTTTGGAGGAACGCGTGATTTAGTGGAAATTATCTTCACTTTTT[G/C]ACTCTAGTTCCTTGAATCTCTCCCTACATATGTTCAATAAAAAATCATGACCTTTTTTTCTTCTGTTTGCTTCTATTAAATAATAATAACTGGTATTTGGAACTTGCGTTTTACGGTGGGTTCATTAAACCAAACCACAAGTACACGTAAAAACGATTAACAACGTACAGGCGTTGCAGTGTGTTAACTTCTAA…
C4_5673798	TTAGAAGTTAGCAAGAAGTTTACTCTTAAATACCATTTAAGCAGGTAGCAAAACAAATAACATAAATCTTCATTTGAATTGTTTCCGGTCATTATACAGATGAACACATCAATGGCATCGTCTTCGTCGTCTTCTCACTCTACACCCGCCTCTTCTTCTCGTTCGTGCAAATATGACGTATTTCTTAGTTTTAGAGGAGA[T/A]GATACCCGCAAGACATTTGTTGATCATCTATATTCTGCTCTTACACAACACCTTATCCGTGTTTACAAGGACGATGAAACACTTCCACGAGGTGAATCCATCAATCAATCCCTCTTCGAGGCAATTGAAGAATCACAAATTGCTTTGATAGTATTCTCCAAAAACTATGCGGATTCGTCATGGTGTTTAGAAGA…
C4_5676702	TAACTTTTCACATTTCTTTTGGTTTCAAAAAAGTTCAAGGGGTGTGATTATAAAATTTTATGGGGGCAATCGGGATTTCAACACCTATATTACACTAAAAAAATTCAGAGGGAGCGACCGCCCCCTTAGCAGAACTGTAGGTCCGACCCTTGAAGTGATCCTATACATTGAATCCTCGATAATGGGCGTGTTAGTCAAAT[T/C]ATATAATACTCTCAACTTTAATAATGACATATTTAGCCTCTTAACTAAAAGAATTTTAGCTCCTCAACGTTAATAATAAGGGTTATTGGATTTTATCATCCCCAACTATCGGCCTTTGGCCGTTGCCACCCCTAACTAACACTTTGACACCCGACACCCCCAACTTGACTTTTAGTTTGTGCTGGTACCAATCA…
C4_5679886	GGGTACACCACTAACAACTGCATCTCTCTGCGCACAGAAATAGAGAAAGCTCTCAAGAGCGGCGAACTGACGCATTTGCTCCAAAATGTACGAAAAGAGATTAAGCAGATAACCCGAGGGGAAGAGGGCCCAAGTAAACGGGCAAAAACCTAATAGAAGGCTCTGTAAGTTCCTCGCGGAAAGACATGATCCATCAGATA[C/T]GGCGGAAATACCAGAGAGTAAGTTAAGTTCCACATTAAAGGGGTAAGGTCCCAAAAACCTCATAACAAGTGCTTGGGACCATACCACAACCTTAATTTTCAGCCTAGCACCTTGCGCGGCCGCGCACTGGTCTCACAAAAAAAAGGCCTAAAAAGCCTACAACCACCAAACCTTGCGCCGTTCCTACATAAAAA…
C4_5704814	TTGGAGTTAGACTCGTTGAGAAGAAAAGTAGAAGTGGTCAAACAGAAACATCAACAGATTCTTCTTCTCATTATACCCCTAAGATCAAAATTCAACATGACTCAACATCTGAACTAAAGGTGTCCTTACATCCATATTGTACAGACTAGATTTTTGGAAGCACATGAGAAGACAGCATGCCTCCAACAATGGATCCTGTA[A/G]AAAAAAAGCTCATCGGAAGTGATGCTTGAATTGGCTTATCTTTTTGGGATGTACAAACGATCGGGTGATGCTTTTGTTGATTTGCTTTTAGTTTGGATTCAGTTAACTAAATTGATTGTTTTTTCTTTTTAATGGCAAATTTTATTATTTTACTACTTGTAGGCAGTGCAAGTGCTGGACCCAAAAAAATTTCA…
C4_5705482	ATTTTGACGAGCAATCTCATCTTTTCATAATTTAAATTCTTAAATCAGTGTTTTTCTGAATATCTAGTAAAATAGAAAACACAAAATATTAATAAATAAGATTAGTAAAGTTGGTAATGTCACTCTATTTTTTGTTCGTAGTTATGATGTACATGACATAACAAATGAGGAATGGATCTTTAATTAAATAAGCATATATA[A/G]CAACAGGGGTTGGTTCCAGTACAATTATATTTATCCTACAAACTGTAAGAACAGATCCTAACACTTAAAAAAAATTAAATTATCACATACCAAAACAATACATACATAAAAGTAGCACTTTTGAATTATATTAGTACATAAAAATTAATCAAGATAACTGATTTTAGCACACAGTTGACTAATATCAGCATTTT…
C4_5710075	GGACTTGAATCGAGGACCTTCCCAACTTAGATACTCCTAGAAATTTTGTTTCTCCCATTAAGCCACCAACCCCAATAGTAACTAGTTCCCAAAAGTATTGGTTTAACATCATAGTCTTGTTCCCAAAAACAATGGTTGTTTCATATTCCTTCGGTTTCAGTCCATTTAAATAATGGCATGTATATCATTAGTAAAGAAAA[CC/TT]GGAGCTTCCCTTAACCATGTCAAGACTAACCAACGTTCAAACCGATTGGCAAGGGTTCCATCACTTTTCCATGCTATTTACTAAACCAAACATATAAAATAAAAATAACAATAATAAAAGTAAATAAATAAACTCACGTGGCTCCAAGCTGTTTACCAATACTTGTTATATTATGCCTACAAAAGCTACCCG…
C4_5712227	TTTCAAATGATTTGACCCGTGACATAGTCACATGGTGTTAGAAATGTACCTTAATTCTGATAATCAATTCATACATGCAGCAACGACAGCATGTGAATTGTAATCgctaaggctaaagggtatggagagcctcattcccaaggggatgggccgccacgtaggctcgggtttggtggggatggacctagggggtgggggat[t/G]agcccctttatatatatatatatatatatatataggggatcgctaaaatgaaaaccacatctagttgtaaaaaccatgagaaccactttatggcccttagatcaactagatggatggatgtgattaaaagtagttaatattaatattaaaaactttttgtcttattatgtctttaatattataatccaaaaggg…
C4_5717136	AGATTCTACCTTTCTCTCCTTGTTTCTCGTTACCAAGGTTCTATTTTGGGGGTCTCGTCACCAAGGTACCCATGTCCGTCGTCGCCGGCCGGATTACTCCAATCACCACCACCATTACCCCCATTCCGCGGCCCCTCGTCGTCGTTGTGCCTTTGAGTCGTTGGAAGACACTTGTGTCAGATCTAAGGGGTTGTGGTGCT[A/G]CGGTTGTTGTTGAGGTAGCAAGAAGAAGGTGGGATGAAGGATTTGGTTATAGAGGAGAGAGACTATATCTATTAATGATACAGAAGAAAGAAGTGGTCGCATTAAATGTTGAGAGATGGGTGATTTGATATTGGGGTAAAATGACCAAACTACCCTTTTGTTTGGCAGAATATGATTGGTGGAGAGTAGTTCTC…
C4_5738736	acaaccgatcacgcaccgagcaagtcttaacaacttcaagcgcaaacaacttagggaacacctcctttaaaggaacctccatcaaccaaggatccaaccaaaacagtatactatctcccctacccaccgatcccctaaagtaatcacagggccgagagataccatccaacagcctgttgaaaatagaaacaatactattc[c/T]aaactcctcctaaagattttttgacagggagaaacgactaagctggtccgccgtagtgaattgcatccaccaccttaacccacatgttatcttttttcttttttatatctccaaccccacttacatagaagagctttgttaatactacttagtttaccaaaacccaaccctccaaacttcttaggcaaagaaac…
SBP002	TTTTCAGGATTGTTCGGATGTTCCCCTCTGACAATGTA[A/G]TGTCCCATTTCTTCAAGTA[C/T]ATCATGCATATCAATGATGTCAT[T/C]CACAATTGTTATAAGAGCTTTTTGTATTAACACCTTCATCCCAATCTTAGGGTGAAAACCACA
SBP004	GATAGGATAGACGTGGTCTACCCTGTGGGTTCTTAGCAAATGTTCATCTCTAGTTGTGATTAT[T/A]ATTCTGCTCCCAC[C/T]ACC[G/A]AACCAAT[C/T]ATGTTTTCCAGCTAACGCCTCTAGTTGGCCAAGTTCATCGACATCATCAAGAACTACCAACACTTTTCTA
SBP005	TGTGTTTGATACCACCAAGTAGTGTGTCTTAATGAACCAAACGAAACATACCACACCAATGTAGTATAA[C/T]G[G/A]CCACCATCACTCTCCTCCCAAACCC[T/C]ATCATCTTCGAAATCCATACCACTTTCC
SBP006	AACTGCAAGTGAGACTTGACATAAGTGTTTACATTTTGTGAAAACTTTGACAAGTGTAAGTGACCTGCAT[AG/TT]AT[C/A]TGCTGTAAAAATAGCTAAACTTGATGGGAGCTCGGGCAATTCAAGAAGATTGTCACAA
SBP008	AAGATGGAGATATACCATATGGTATTGGTGAATTATCCAACTTACAAGAGTTA[A/G]ATCTATGT[AA/TT]TAACAAATTTTCACGACTGGATTTCAACTTCTCGCAACTTACACGACTCAAAAGTCTCGACGTGTC
