# Supplementary material for: Genetic Insight into Disease Resistance Gene Clusters by Using Sequencing-Based Fine Mapping in Sunflower (Helianthus annuus L.)
Source: Int J Mol Sci. 2022 Aug 23;23(17):9516. doi: 10.3390/ijms23179516 (PMC9455867; doi:10.3390/ijms23179516)
Supplement: Supplementary file 1 [file ijms-23-09516-s001.zip › Table S5-R1.xlsx]

## Sheet: Sheet1
Table S5 The SSR and SNP markers used for fine mapping of R13a, R16, and Pl33 in the present study
Name	Type	Linkage group/chromosome	Reference
ORS316	SSR	13	40, 64, 75
HT382	SSR	13	40, 64, 75
SFW01497	SNP	13	64, 75
SFW04275	SNP	13	64, 75
SFW04317	SNP	13	40, 64, 75
SFW05743	SNP	13	40, 64, 75
SFW08875	SNP	13	40, 64, 75
SFW04052	SNP	4	40
SFW06856	SNP	4	40
SBP002	SNP	4	76
SBP004	SNP	4	76
SBP005	SNP	4	76
SBP006	SNP	4	76
SBP008	SNP	4	76
SSR: simple sequence repeat; SNP: single nucleotide polymorphism
