# Supplementary material for: Genetic Insight into Disease Resistance Gene Clusters by Using Sequencing-Based Fine Mapping in Sunflower (Helianthus annuus L.)
Source: Int J Mol Sci. 2022 Aug 23;23(17):9516. doi: 10.3390/ijms23179516 (PMC9455867; doi:10.3390/ijms23179516)
Supplement: Supplementary file 1 [file ijms-23-09516-s001.zip › Table S6-R1.xlsx]

## Sheet: Sheet1
Table S6 Primer sequences of SNPs mapped in the present study
Primer name	Primer sequences	Product length (bp)
For R13a & R16
C13_194268343F1	GCAACAGGAACCAGCTATGACATCAGTCACTTGGTAAGTCCAGTCCTAA	98
C13_194268343F2	GCAACAGGAACCAGCTATGACATGACATCAGTCACTTGGTAAGTCCAGTCACAG
C13_194268343R	CAAACCACGAGAAGCAAAACGAAAG
C13_194292454F1	GCAACAGGAACCAGCTATGACTCTGTATCACCATCAATGTGAAGATTCAGC	135
C13_194292454F2	GCAACAGGAACCAGCTATGACATGACTCTGTATCACCATCAATGTGAAGATTACGT
C13_194292454R	GTTTGGCTCAAGAATTTGCGTATGT
C13_194337780F1	GCAACAGGAACCAGCTATGACCAATTCCAACATGCTTTCATGAATGACTCA	120
C13_194337780F2	GCAACAGGAACCAGCTATGACATGACCAATTCCAACATGCTTTCATGAATGAACCC
C13_194337780R	TGGGACAAATGTGAGAACAGAGAGA
C13_194355584F1	GCAACAGGAACCAGCTATGACTATCCTTCAAGATGTGACTAAAGAAAACAACAAC	72
C13_194355584F2	GCAACAGGAACCAGCTATGACATGACTATCCTTCAAGATGTGACTAAAGAAAACAATCAA
C13_194355584R	TCACTGAGAGCCTTTTGAAGCTGA
C13_194722668F1	GCAACAGGAACCAGCTATGACCAAACAAAAAAAGGATTTGACATGGTAAC	177
C13_194722668F2	GCAACAGGAACCAGCTATGACATGACCAAACAAAAAAAGGATTTGACATGGCCAT
C13_194722668R	ACGGACGGGTAAAACACCATATAAAAA
C13_194735854F1	GCAACAGGAACCAGCTATGACTCATTATCGTTTTCGTAGGTTGGTGTCTTT	162
C13_194735854F2	GCAACAGGAACCAGCTATGACATGACTCATTATCGTTTTCGTAGGTTGGTGTACTG
C13_194735854R	CCATTCAACTGTAGCGTGTTCCATC
C13_194757055F1	GCAACAGGAACCAGCTATGACCTTTGCAGGTTAGTAAAAATACAACTCAC	113
C13_194757055F2	GCAACAGGAACCAGCTATGACATGACCTTTGCAGGTTAGTAAAAATACAACCTAT
C13_194757055R	AGGTTGACTGTTAAACAAGACCACATAA
C13_195501970F1	GCAACAGGAACCAGCTATGACGCCCGGTACCACAATGCCAA	143
C13_195501970F2	GCAACAGGAACCAGCTATGACATGACGCCCGGTACCACAATGATAC
C13_195501970R	TCCATCGTGCTCCATTAAGGCTC
C13_195512786F1	GCAACAGGAACCAGCTATGACTACCGTTAGCTACGTAAAAAAGAACCTCA	82
C13_195512786F2	GCAACAGGAACCAGCTATGACATGACTACCGTTAGCTACGTAAAAAAGAACACCG
C13_195512786R	GCATTTCTCGAACCCAAACCTCAA
C13_195522913F1	GCAACAGGAACCAGCTATGACTGATATCGTCTCCACTAGCAACAACATG	85
C13_195522913F2	GCAACAGGAACCAGCTATGACATGACTGATATCGTCTCCACTAGCAACAAACTT
C13_195522913R	TGGAAAGTTATGAAAACGCGGAGC
C13_195526945F1	GCAACAGGAACCAGCTATGACGGGGTGATTGTGTGTATGTTACTC	124
C13_195526945F2	GCAACAGGAACCAGCTATGACATGACGGGGTGATTGTGTGTATGTTGTTT
C13_195526945R	CCGCGTAGAGTTCATCTGCCATAA
C13_195552917F1	GCAACAGGAACCAGCTATGACCCGTCACAGAACCTGGACCAC	153
C13_195552917F2	GCAACAGGAACCAGCTATGACATGACCCGTCACAGAACCTGGAATAT
C13_195552917R	GTTGGATCTTCGGCTGTTGTAGTG
C13_195556768F1	GCAACAGGAACCAGCTATGACGTGTATCGTGTATCAACTCAACCCCG
C13_195556768F2	GCAACAGGAACCAGCTATGACATGACGTGTATCGTGTATCAACTCAACATCT
C13_195556768R	ACGCCTAAGACTCGAATATGGGTT
C13_195605372F1	GCAACAGGAACCAGCTATGACGGCCCTCGTCCTTTTAGAGTT	106
C13_195605372F2	GCAACAGGAACCAGCTATGACATGACGGCCCTCGTCCTTTTAGGATC
C13_195605372R	AGTCAGGGGGATCAAACAACTCAA
C13_195836770F1	GCAACAGGAACCAGCTATGACCAGGTTTGTGGAGTCGAAACAT	119
C13_195836770F2	GCAACAGGAACCAGCTATGACATGACCAGGTTTGTGGAGTCGAAGTAC
C13_195836770R	TGTTGGAGCCTTGAGACTCTTTGT
C13_195840634F1	GCAACAGGAACCAGCTATGACTATCCCTATCCACATAATTACACTAAAAACCGC	119
C13_195840634F2	GCAACAGGAACCAGCTATGACATGACTATCCCTATCCACATAATTACACTAAAAATTGT
C13_195840634R	CCAAGACCTCCCACTAAGAGACAA
C13_195874138F1	GCAACAGGAACCAGCTATGACTTTATATAGATACGGGACCCAATAAATCAAAAAA	177
C13_195874138F2	GCAACAGGAACCAGCTATGACATGACTTTATATAGATACGGGACCCAATAAATCAAGCAG
C13_195874138R	TGAGACAGAGAGACTTGTGCAAGAA
S13_236323209F1	GCAACAGGAACCAGCTATGACCATTTAATGGGTTGCAAATCAGTTAGTC	93
S13_236323209F2	GCAACAGGAACCAGCTATGACATGACCATTTAATGGGTTGCAAATCAGTTGATT
S13_236323209R	AGGGTCTACTTGTTTATGACTCGGT
S13_236323867F1	GCAACAGGAACCAGCTATGACAATCTTCTTTATACATTATTTATTTATTTACTAC	128
S13_236323867F2	GCAACAGGAACCAGCTATGACATGACAATCTTCTTTATACATTATTTATTTATTTAACAT
S13_236323867R	TGTGGCATTTGTTAGGTTTTCATA
S13_236402975F1	GCAACAGGAACCAGCTATGACTCTTCAACGACCACCATATTTGATTAATCTTT	104
S13_236402975F2	GCAACAGGAACCAGCTATGACATGACTCTTCAACGACCACCATATTTGATTAATTCTC
S13_236402975R	ACCCCATCTCTCTCGCTGAAGTAT
S13_236510495F1	GCAACAGGAACCAGCTATGACCGTGGCTAATGTAGGTATAACTCCGG	116
S13_236510495F2	GCAACAGGAACCAGCTATGACATGACCGTGGCTAATGTAGGTATAACTTTGA
S13_236510495R	CTAACACCACATGCCTCTTTGCTT
S13_236566556F1	GCAACAGGAACCAGCTATGACGCCCGTTAACTATCTATCTCGCTGC	170
S13_236566556F2	GCAACAGGAACCAGCTATGACATGACGCCCGTTAACTATCTATCTCGACGT
S13_236566556R	TCATGTCGCAACATTTTGTGAAGC
S13_236706148F1	GCAACAGGAACCAGCTATGACAGTAATACCAACCTTTATCCACATCGA	77
S13_236706148F2	GCAACAGGAACCAGCTATGACATGACAGTAATACCAACCTTTATCCACACTGG
S13_236706148R	TGAGGCATTCAAAGGAGCCAAAAG
S13_237169906F1	GCAACAGGAACCAGCTATGACATCAAGCTGTTAACAAAACATGACCCTTC	167
S13_237169906F2	GCAACAGGAACCAGCTATGACATGACATCAAGCTGTTAACAAAACATGACCTCTT
S13_237169906R	TCTACAAAGTGTTTCATCAAATCTGC
For Pl33
C4_5261411F1	GCAACAGGAACCAGCTATGACCCGTCCAACCCATTTTGTCAT	64
C4_5261411F2	GCAACAGGAACCAGCTATGACATGACCCGTCCAACCCATTTTGCTAC
C4_5261411R	TACCGCTCTCACATGGTTGGAATA
C4_5276330F1	GCAACAGGAACCAGCTATGACCATGATGAACCACTCTTCCTTAATATTCA	67
C4_5276330F2	GCAACAGGAACCAGCTATGACATGACCATGATGAACCACTCTTCCTTAATACCCG
C4_5276330R	GGTCAATGCTAAAGGGGTGAATGT
C4_5403613F1	GCAACAGGAACCAGCTATGACGGCCACAACTGGTGTCTTTC	89
C4_5403613F2	GCAACAGGAACCAGCTATGACATGACGGCCACAACTGGTGTCCCTA
C4_5403613R	ATGAACGTCAAATCCGTAGTCAAATATC
C4_5501130F1	GCAACAGGAACCAGCTATGACCGGCGGGTGGTAAATCTAGTCTTT	136
C4_5501130F2	GCAACAGGAACCAGCTATGACATGACCGGCGGGTGGTAAATCTAGTTCTA
C4_5501130R	GACGACCTTAACCCGAAGATGTTG
C4_5562979F1	GCAACAGGAACCAGCTATGACCCCTCAATCTATATAGAGAAGTTCGCCATT	149
C4_5562979F2	GCAACAGGAACCAGCTATGACATGACCCCTCAATCTATATAGAGAAGTTCGCACTA
C4_5562979R	CAAAGAAAAGTTCACAAACATCCCGT
C4_5631886F1	GCAACAGGAACCAGCTATGACTTCTTGTTTCGTCGAAATCTGATTTGTT	93
C4_5631886F2	GCAACAGGAACCAGCTATGACATGACTTCTTGTTTCGTCGAAATCTGATTCATC
C4_5631886R	CGTGTGAGTTGACAGACTGCG
C4_5632331F1	GCAACAGGAACCAGCTATGACTTATCCTTGTTTAAAATCAAACATAGTTTGGC	129
C4_5632331F2	GCAACAGGAACCAGCTATGACATGACTTATCCTTGTTTAAAATCAAACATAGTTCAGT
C4_5632331R	CACACAAACAAGCAAGGTTTTCACT
C4_5641353F1	GCAACAGGAACCAGCTATGACGACATGTCGAATTACTATTACCCATAACCCC	142
C4_5641353F2	GCAACAGGAACCAGCTATGACATGACGACATGTCGAATTACTATTACCCATAATTCA
C4_5641353R	CAAATGCCGATAGTTGAGGGTGAT
C4_5671004F1	GCAACAGGAACCAGCTATGACGTAGGGAGAGATTCAAGGAACTAGCGTC	154
C4_5671004F2	GCAACAGGAACCAGCTATGACATGACGTAGGGAGAGATTCAAGGAACTAGAATG
C4_5671004R	GCGTGATTAGTGTGGAGTTGGTG
C4_5673798F1	GCAACAGGAACCAGCTATGACGATCAACAAATGTCTTGCGGGTCTCA	89
C4_5673798F2	GCAACAGGAACCAGCTATGACATGACGATCAACAAATGTCTTGCGGGTACCT
C4_5673798R	CTCTACACCCGCCTCTTCTTCTC
C4_5676702F1	GCAACAGGAACCAGCTATGACTCGATAATGGGCGTGTTAGTCACATT	141
C4_5676702F2	GCAACAGGAACCAGCTATGACATGACTCGATAATGGGCGTGTTAGTCAACTC
C4_5676702R	AGGCCGATAGTTGGGGATGATAAA
C4_5679886F1	GCAACAGGAACCAGCTATGACGCGGAAAGACATGATCCATCAGCTAC	86
C4_5679886F2	GCAACAGGAACCAGCTATGACATGACGCGGAAAGACATGATCCATCAGACAT
C4_5679886R	AGGTTTTTGGGACCTTACCCCTTT
C4_5704814F1	GCAACAGGAACCAGCTATGACGCATCACTTCCGATGAGCTTTTCTTT	58
C4_5704814F2	GCAACAGGAACCAGCTATGACATGACGCATCACTTCCGATGAGCTTTTTCTC
C4_5704814R	AAGACAGCATGCCTCCAACAATG
C4_5705482F1	GCAACAGGAACCAGCTATGACTACTGGAACCAACCCCTGCTGT	72
C4_5705482F2	GCAACAGGAACCAGCTATGACATGACTACTGGAACCAACCCCTGTCGC
C4_5705482R	ACATGACATAACAAATGAGGAATGGATCTT
C4_5710075F1	GCAACAGGAACCAGCTATGACACATGGTTAAGGGAAGCTTCGG	175
C4_5710075F2	GCAACAGGAACCAGCTATGACATGACACATGGTTAAGGGAAGCTCTAA
C4_5710075R	GTTTCTCCCATTAAGCCACCAACC
C4_5712227F1	GCAACAGGAACCAGCTATGACACCTAGGGGGTGGGGAATT	114
C4_5712227F2	GCAACAGGAACCAGCTATGACATGACACCTAGGGGGTGGGGGCTG
C4_5712227R	GGCCATAAAGTGGTTCTCATGGTT
C4_5717136F1	GCAACAGGAACCAGCTATGACCAGATCTAAGGGGTTGTGGTACTA	71
C4_5717136F2	GCAACAGGAACCAGCTATGACATGACCAGATCTAAGGGGTTGTGGTGTTG
C4_5717136R	ACCAAATCCTTCATCCCACCTTCT
C4_5738736F1	GCAACAGGAACCAGCTATGACCAGCCTGTTGAAAATAGAAACAATACTACTCC	113
C4_5738736F2	GCAACAGGAACCAGCTATGACATGACCGGCGTGTTGAAAATAGAAACAATACTATCCT
C4_5738736R	GGGTTAAGGTGGTGGATGCAATTC
SPB0002F1	GCAACAGGAACCAGCTATGACGGATGTTCCCCTCTGACAATATAA	120
SPB0002F2	GCAACAGGAACCAGCTATGACATGACGGATGTTCCCCTCTGACAATGCAG
SPB0002R	CCCTAAGATTGGGATGAAGGTGT
SPB0004F1	GCAACAGGAACCAGCTATGACGAGGCGTTAGCTGGAAAATATG	98
SPB0004F2	GCAACAGGAACCAGCTATGACATGACGAGGCGTTAGCTGGAAAACCTA
SPB0004R	TGGTCTACCCTGTGGGTTCT
SPB0005F1	GCAACAGGAACCAGCTATGACGGAAAGTGGTATGGATTTCGAAGATAATA	120
SPB0005F2	GCAACAGGAACCAGCTATGACATGACGGAAAGTGGTATGGATTTCGAAGATGCTG
SPB0005R	TGATACCACCAAGTAGTGTGTCTT
SPB0006F1	GCAACAGGAACCAGCTATGACTGACAAGTGTAAGTGACCTGCCTAG	83
SPB0006F2	GCAACAGGAACCAGCTATGACATGACTGACAAGTGTAAGTGACCTGCACTT
SPB0006R	TGACAATCTTCTTGAATTGCCCG
SPB0008F1	GCAACAGGAACCAGCTATGACTGGTGAATTATCCAACTTACAAGAGCTAA	102
SPB0008F2	GCAACAGGAACCAGCTATGACATGACTGGTGAATTATCCAACTTACAAGAGTCAG
SPB0008R	ACGTCGAGACTTTTGAGTCGT
Nucleotides in red color indicate the SNP loci, and nucleotides in green color indicate the modified nucleotides.
The tail sequence is italized, and the additional five oligonucleotide insertion in AS-primer F2 is italized and underlined
